# Supplementary material for: Effects of 12-Week Supplementation with Coffee Diterpene Cafestol in Healthy Subjects with Increased Waist Circumference: A Randomized, Placebo-Controlled Trial
Source: Nutrients. 2024 Sep 24;16(19):3232. doi: 10.3390/nu16193232 (PMC11478357; doi:10.3390/nu16193232)
Supplement: Supplementary file 1 [file nutrients-16-03232-s001.zip]

Archive with 1 entries (1 files):
- nutrients-3199134-supplementary.pdf
